# Supplementary material for: Soil-transmitted helminth infection in pregnancy and long-term child neurocognitive and behavioral development: A prospective mother-child cohort in Benin
Source: PLoS Negl Trop Dis. 2021 Mar 19;15(3):e0009260. doi: 10.1371/journal.pntd.0009260 (PMC7978343; doi:10.1371/journal.pntd.0009260)
Supplement: S1 Data — (XLS) [file pntd.0009260.s002.xls]

## Sheet: Sheet1
Child ID	SHIP	Hookworms	Hookworm density	BOT2 score	KABCII score	TOVA score	SDQ score	SDQ externalizing	SDQ internalizing
1	0	0		36	57	-5.1	15	12	3
2	0	0		34	43	-4.45	25	17	8
3	0	0		31	47	-4.44	18	13	5
4	0	0		34	40	-4.53
5	0	0		55	43	-4.46	16	10	6
6	0	0		53	75	6.01	19	12	7
7	0	0		68	73	0.17	21	11	10
8	0	0		43	40	-2.76	18	9	9
9	0	0		32	58	-3.95	6	2	4
10	0	0		39	55	1.28	21	11	10
11	0	0		34	84	-5.6	17	7	10
12	0	0		57	57	-2.74	18	8	10
13	0	0		32	48	-4.23	20	10	10
14	0	0		48	60	0.06	23	14	9
15	1	1	24	38	54	-5.68	17	8	9
16	0	0		39	50	0.16	12	6	6
17	0	0		38	62		14	9	5
18	0	0		38	74	0.72	24	16	8
19	0	0		46	68	1.83	11	3	8
20	1	1	48	39	61	-2.45	19	10	9
21	0	0		34	70	-6.03	14	5	9
22	0	0		35	59	-1.36	16	7	9
23	0	0		32	48	-4	17	11	6
24	0	0		60	57	-2.76	17	9	8
25	0	0		31	42	-2.64	21	11	10
26	1	1	72	32	48	-2.06	18	11	7
27	0	0		42	70	-1.96	2	0	2
28	0	0		37	40	-3.86	18	8	10
29	0	0		37	75	-0.89	13	8	5
30	0	0		29	54	-4.23	14	11	3
31	0	0		40	66	-4.46	13	6	7
32	0	0		31	52	1.01	23	15	8
33	0	0		45	48	-5.25	15	8	7
34	0	0		44	69		14	9	5
35	0	0		31	64		13	2	11
36	0	0		42	61	-1.04	25	15	10
37	1	1	48	37	51	-1.95	19	11	8
38	0	0		48	69	1.77	15	6	9
39	0	0		37	72	-3.99	14	12	2
40	0	0		41	73	-0.13	20	10	10
41	0	0		42	67	1.3	3	2	1
42	0	0		50	92		14	8	6
43	0	0		40	47	-2.4	16	10	6
44	0	0		53	102	0.82	18	10	8
45	0	0		44	64	-3.61	18	11	7
46	0	0		53	76	-2.44	19	13	6
47	0	0		37	73	-1	16	6	10
48	0	0		49	65	-0.36	21	14	7
49	0	0		52	76	-2.79	15	12	3
50	0	0		21	46	-6.25	16	11	5
51	0	0		51	63	0.45	14	8	6
52	0	0		34	48	-0.78	20	13	7
53	0	0		36	66	-1.72	14	6	8
54	0	0		50	48	0.52	22	16	6
55	0	0		47	67	-1.9	23	16	7
56	0	0		38	76	-0.89	18	10	8
57	0	0		41	55	-1.59	15	14	1
58	0	0		41	62	-3.28	12	7	5
59	0	0		51	52	-1.67	0	0	0
60	0	0		38	67	-3.13	12	10	2
61	0	0		36	63	-0.95	5	1	4
62	0	0		32	77	-5.32	5	2	3
63	0	0		23	43	-3.72	17	7	10
64	0	0		38	57	-7.21	21	11	10
65	1	1	48	41	69	-1.78	13	8	5
66	0	0		43	73	-4.42	10	8	2
67	0	0		49	58	2.17	16	9	7
68	1	1	72	42	57	-1.47	8	4	4
69	0	0		29	53	-4.88	20	11	9
70	0	0		24	41		15	8	7
71	0	0		40	51	-0.33	20	12	8
72	0	0		44	58	-4.93	21	9	12
73	0	0		35	81	-0.77	12	4	8
74	0	0		37	58	-1.12	20	10	10
75	0	0		35	54	-4.18	9	5	4
76	0	0		42	60	-5.2	22	14	8
77	1	0		31	43	-8.05	18	14	4
78	0	0		34	72		17	8	9
79	1	1	432	42	55	-7.81	20	7	13
80	0	0		32	67	-3.98	3	2	1
81	1	1	24	58	73	2.82	0	0	0
82	0	0		31	63	-3.42	9	7	2
83	0	0		42	56	-4.1	21	15	6
84	0	0		48	80	-4.12	16	9	7
85	0	0		37	64	0.6	17	11	6
86	0	0		34	57	-6.32	8	5	3
87	0	0		34	69	-1.58	19	10	9
88	1	1	48	29	48	-6.02	23	15	8
89	0	0		29	58	-2	15	7	8
90	0	0		40	64	-2.54	20	15	5
91	0	0		61	81	0.45	5	5	0
92	0	0		48	72	-2.63	1	1	0
93	0	0		44	54	-1.23	21	12	9
94	0	0		47	54	-3.7	24	16	8
95	0	0		53	71	-1.54	16	10	6
96	0	0		31	65	-6.57	16	13	3
97	0	0		30	70	-3.12	13	9	4
98	0	0		50	52	-6.49	12	8	4
99	0	0		54	52	-0.2	18	10	8
100	0	0		44	60	-4.19	23	16	7
101	0	0		41	43	-6.36	21	10	11
102	0	0		52	78	0.63	15	10	5
103	1	0		37	74	-4.44	16	12	4
104	0	0			49		16	11	5
105	0	0		36	59	-0.15	10	4	6
106	0	0		50	65	-1.28	15	8	7
107	0	0		23	48	0.7	18	11	7
108	0	0		53	58	-2.22	14	8	6
109	0	0		52	62	-1.84	15	10	5
110	0	0		23	57	-5.69	19	10	9
111	0	0		38	62	0.38	11	5	6
112	0	0		29	59	-5.42	22	14	8
113	0	0		30	58	-6.4	19	11	8
114	0	0		33	60	-5.54	20	11	9
115	0	0		23	41	-7.97	16	10	6
116	0	0		40	55	-1.9	11	5	6
117	0	0		22	40	-1.84	15	8	7
118	0	0		47	54	2.97	16	10	6
119	1	1	144	35	63	-0.45	27	15	12
120	0	0		36	58	-8.62	16	8	8
121	1	1	72	34	59	-1.51	12	6	6
122	0	0		61	94	-0.18	17	13	4
123	0	0		33	78	-1.26	10	5	5
124	0	0		26	53	-5.92	3	3	0
125	0	0		33	64	-5.85	14	7	7
126	0	0		44	69	-1.1	12	9	3
127	0	0		35	55	-9.94	20	13	7
128	0	0		34	42	-7.29	20	8	12
129	0	0		40	63	-2.3	2	0	2
130	0	0		45	68	-3.58	17	14	3
131	0	0		31	58	0.38	16	13	3
132	0	0		31	50	-5.81	10	4	6
133	0	0		48	62	-2.52	19	12	7
134	0	0		51	53	-2.83	16	10	6
135	0	0		31	68	-0.21	23	16	7
136	0	0		40	66	2.29	18	11	7
137	0	0		35	49	-3.42	21	11	10
138	0	0		27	52	-3.75	17	11	6
139	0	0		44	51	-5.37	17	9	8
140	1	1	648	36	63	-4.98	16	8	8
141	0	0		39	58	-2.2	19	12	7
142	1	0		30	40	-2.83	18	8	10
143	1	1	24	45	45	-5.77	14	7	7
144	1	0		20	40	-10.85	20	8	12
145	1	1	168	29	60	-3.77	14	8	6
146	0	0		47	74	-5.76	16	12	4
147	0	0		40	70	-1.2	20	11	9
148	0	0		53	85	-3.09	22	13	9
149	0	0		35	64	-1.35	0	0	0
150	1	1	768	29	44	-4.04	16	9	7
151	1	1	24	35	50	-2.91	10	6	4
152	0	0		33	66	-7.33	19	8	11
153	0	0		41	62	-2.77	16	11	5
154	0	0		44	59	2.03	21	13	8
155	0	0		32	55	-6.16	18	13	5
156	0	0		30	44	-2.04	15	11	4
157	0	0		37	42	-2.35	19	9	10
158	0	0		41	61	-2.63	10	7	3
159	0	0		45	67	-4.01	4	2	2
160	0	0		29	56	-3.47	2	0	2
161	1	1	48	33	72	-0.63	16	7	9
162	0	0		35	66	-7.9	14	7	7
163	1	1	76	41	58	-5.36	17	9	8
164	0	0		59	59	-3.72	18	12	6
165	1	1	168	40	58	-2.5	8	5	3
166	0	0		44	56	0.5	19	13	6
167	0	0		51	56	-1.99	15	9	6
168	0	0		51	74	-0.04	24	14	10
169	0	0		56	62	1.25	16	9	7
170	0	0		53	105	1.4	17	4	13
171	0	0		29	47	-0.02	17	9	8
172	0	0		31	48	-5.36	14	11	3
173	0	0		36	43	-2.5	19	12	7
174	0	0		40	65	-2.19	15	11	4
175	0	0		34	50		17	8	9
176	0	0		35	57	-5.42	14	12	2
177	0	0		27	62	-6.11	10	7	3
178	0	0		43	75	-4.07	15	12	3
179	0	0		29	48	-4.94	10	8	2
180	0	0		47	56	-4.66	9	6	3
181	0	0		39	68	-4.37	16	9	7
182	0	0		35	69	-5.52	13	6	7
183	0	0		50	69	2.28	13	9	4
184	0	0		30	54	-3.53	21	13	8
185	0	0		37	51	-4.55	18	13	5
186	0	0		40	68	-3.56	20	16	4
187	0	0		52	93	-1.15	20	13	7
188	1	1	168	27	60	-6.15	20	10	10
189	0	0		57	79	-1.34	4	3	1
190	1	1	648	35	57	-4.12	22	16	6
191	0	0		36	58	-7.77	13	10	3
192	1	1	264	45	58	-2.5	19	13	6
193	0	0		50	56	-3.71	21	13	8
194	0	0		58	70	2.93	13	8	5
195	0	0		22	55	-6.35	19	13	6
196	0	0		29	48	-7.25	22	14	8
197	0	0		32	57	-5.82	20	11	9
198	0	0		37	54	-5.4	11	7	4
199	0	0		47	73	-2.59	15	11	4
200	0	0		54	63	1.65	20	11	9
201	0	0		24	40	-7.55	18	11	7
202	0	0		32	60	-1.8	11	7	4
203	0	0		36	48	-5.42	15	8	7
204	0	0		54	64	-0.14	11	7	4
205	0	0		45	64	0.16	21	12	9
206	0	0		35	56	-0.1	6	3	3
207	0	0		37	40	-1.94	21	14	7
208	0	0		39	68	-1.19	18	8	10
209	0	0				-1.75	13	10	3
210	0	0		36	58	-1.77	10	8	2
211	0	0		56	78	-2.86	19	12	7
212	0	0		41	70	-6.17	11	5	6
213	1	1	48	29	45	-3.88	17	7	10
214	1	1	696	40	52	-2.31	24	14	10
215	0	0		26	51	-4.61	7	5	2
216	0	0		36	54	-2.8	24	13	11
217	0	0		38	73	-1.28	17	10	7
218	0	0		42	56	-1.86	20	11	9
219	0	0		54	66	3.39	17	10	7
220	0	0		32	50	-6.99	16	9	7
221	0	0		34	50	2.45	3	0	3
222	0	0		52	69	-2.2	15	7	8
223	0	0		50	53	0.47	17	9	8
224	0	0		40	72	2.58	18	9	9
225	1	1	24	41	58	-1.49	4	3	1
226	0	0		40	62	-1.53	11	5	6
227	0	0		28	42	-7.44	24	15	9
228	0	0		35	68	-1.86	12	7	5
229	1	0		43	78	-0.77	16	10	6
230	0	0		35	50	-3.71	13	4	9
231	0	0		37	75	-3.24	15	8	7
232	0	0		41	65	-2.31	21	14	7
233	0	0		30	74	-1.99	16	11	5
234	0	0		53	68	1.66	7	4	3
235	0	0		54	67	1.88	10	5	5
236	0	0		32	55	-5.22	16	10	6
237	0	0		31	74		21	12	9
238	0	0		29	52	-3.65	12	7	5
239	0	0		35	76	-5.04	7	2	5
240	0	0		44	54	-4.53	7	2	5
241	0	0		45	70	0.67	19	11	8
242	0	0		37	56	4.61	12	5	7
243	0	0		32	49	-6.36	8	5	3
244	0	0		57	65	1.75	21	13	8
245	0	0		54	65	1.92	14	8	6
246	1	1	192	43	65	2.64	22	12	10
247	0	0		40	60	-1.58	6	2	4
248	0	0		32	62	-9.52	19	9	10
249	0	0		52	77	-2.2	11	9	2
250	0	0		29	63	-4.48	13	8	5
251	0	0		37	78	-3.09	15	9	6
252	0	0		47	64	-3.94	17	10	7
253	0	0		30	66	-1.63	7	3	4
254	1	1	48	37	55	-6.04	18	11	7
255	0	0		35	55	-2.95	27	16	11
256	0	0		29	49	-6.25	20	14	6
257	0	0		41	51	-5.88	18	11	7
258	1	1	24	36	66	-2.68	6	3	3
259	1	1	48	32	52	-11.76	12	10	2
260	0	0		23	48	-7.11	11	8	3
261	1	1	336	52		-0.79	11	5	6
262	0	0		39	48	-1.51	22	15	7
263	1	1	120	37	80	-4.09	6	2	4
264	0	0		34	69	-2.04	16	10	6
265	1	1	720	52	70	-1.37	6	4	2
266	0	0		35	81	-4.11	19	13	6
267	1	1	48	60	83	-1.79	17	11	6
268	0	0		60	77	0.12	15	9	6
269	0	0		37	58	-4.28	15	12	3
270	1	1	48	66	83	1.21	12	10	2
271	0	0		48	68	-1.44	12	9	3
272	0	0		31	44	-5.56	17	11	6
273	0	0		34	41	-2.96	11	8	3
274	0	0		42	59	-4.96	18	12	6
275	0	0			49		11	6	5
276	1	1	240	26	52	-9.42	16	10	6
277	0	0		34	73	-2.3	9	2	7
278	0	0		35	43	0.26	20	11	9
279	0	0		61	59	-2.62	11	8	3
280	0	0		33	56	-1.61	17	10	7
281	0	0		58	58	-1.38	17	13	4
282	0	0		48	62	1.18	9	7	2
283	0	0		40	75	-5.43	3	1	2
284	0	0		25	40	-9.09	21	13	8
285	0	0		30	57	-4.58	24	13	11
286	0	0		38	66	-2.82	16	5	11
287	0	0		39	41	-2.9	11	7	4
288	0	0		36	77	-1.65	5	3	2
289	0	0		39	41	-2.2	18	7	11
290	0	0		37	54	-3.91	12	9	3
291	0	0		30	58	-3.11	22	14	8
292	0	0		36	46	-0.66	13	8	5
293	0	0		35	40	-3.8	12	7	5
294	0	0		61	52	-4.92	18	9	9
295	0	0		34	52	-3.26	13	7	6
296	0	0		35	57	0.17	2	1	1
297	0	0		34	60	-1.01	15	8	7
298	1	1	48	44	49	-6.08	20	9	11
299	0	0		47	73		0	0	0
300	0	0		30	61	-5.78	23	14	9
301	0	0		35	53	-1.31	14	7	7
302	0	0		34	84	-0.17	12	5	7
303	0	0		45	72	-1.52	19	10	9
304	0	0		33	59	-2.24	19	12	7
305	0	0		38	59	-3.79	18	9	9
306	0	0		35	49	-5.99	17	8	9
307	0	0		54	55	-0.32	15	11	4
308	1	0		28	57	-4.37	14	6	8
309	0	0		40	56	-3.55	14	12	2
310	0	0		39	51	-0.49	17	11	6
311	0	0		45	57	-20.94	7	3	4
312	0	0		33	49	1.63	5	3	2
313	0	0		46	70	-0.45	19	12	7
314	0	0		34	40	-0.06	12	8	4
315	0	0		40	72	-0.78	11	8	3
316	1	1	24	43	67	-0.45	16	11	5
317	0	0		39	47	-4.58	16	11	5
318	0	0		42	60	-3.34	9	7	2
319	0	0		40	71		20	14	6
320	1	1	24	46	63	-1.08	20	12	8
321	0	0		27	48	-6.34	9	3	6
322	0	0		35	52	2.03	19	11	8
323	1	1	24	37	73	-0.95	7	3	4
324	0	0		45	59	-2.79	20	14	6
325	0	0		51	77	0.49	13	10	3
326	1	1	48	41	51	-1.83	20	13	7
327	1	1	704	37	63	-4.56	21	12	9
328	0	0		38	56	-1.12	6	4	2
329	0	0		52	76	0.95	10	5	5
330	0	0		46	84	1.55	5	3	2
331	0	0		53	80	-1.4	20	10	10
332	0	0		53	63	-4.35	11	5	6
333	0	0		23	40	-2.54	10	7	3
334	0	0		53	53	-0.52	23	12	11
335	1	1	48	37	43	-2.92	16	7	9
336	0	0		56	70	0.59	10	7	3
337	0	0		44	72	0.34	17	10	7
338	0	0		58	65	-1.06	18	10	8
339	0	0		29	52	3.77	18	12	6
340	0	0		49	47	-0.85	20	7	13
341	0	0		28	54		19	10	9
342	1	1	48	37	52	-1.62	15	10	5
343	0	0		36	61		19	13	6
344	0	0		33	59		7	3	4
345	0	0		31	43	-3.77	18	9	9
346	1	1	456	28	50	-1.28	13	6	7
347	1	1	144	33	45	-3.49	17	8	9
348	0	0		39	64	-0.09	18	9	9
349	0	0		35	59	-1.29	13	8	5
350	0	0		32	77	-4.91	18	8	10
351	0	0		40	57	-3.58	23	13	10
352	0	0		35	48	-5.92	16	10	6
353	0	0		38	60	0.33	13	8	5
354	0	0		34	69	-3.16	4	2	2
355	1	1	24	33	59		15	8	7
356	0	0			49	-1.16	19	9	10
357	0	0		32	58	-4.54	23	11	12
358	0	0		32	51	-2.94	24	16	8
359	0	0		34	61	-6.77	13	6	7
360	0	0		39	69	0.82	22	14	8
361	0	0		40	42	-5.71	18	10	8
362	0	0		35	77		6	3	3
363	0	0		47	93	0.76	3	1	2
364	1	1	24	46	54	-0.32	18	13	5
365	0	0		60	56		0	0	0
366	0	0		31	70	-1.15	24	13	11
367	0	0		40	65	-5.8	21	11	10
368	1	1	72	26	40	-1.27	18	9	9
369	0	0		35	56		21	10	11
370	0	0		37	66		12	5	7
371	0	0		50	69	1.35	6	5	1
372	0	0		35	68		8	4	4
373	0	0		45	64		12	7	5
374	0	0		56	77	-0.8	19	9	10
375	1	1	96	37	65		23	12	11
376	1	0		45	47	-0.39	15	9	6
377	0	0		37	50		20	12	8
378	0	0		28	47	-3.24	14	9	5
379	1	1	168	40	71	-1.87	19	7	12
380	0	0		34	71		7	4	3
381	0	0		44	70	-1.8	15	8	7
382	0	0		43	60	-1.19	14	13	1
383	0	0		45	79		5	2	3
384	1	0		40	65	-0.86	13	8	5
385	0	0		35	42	-6.14	11	8	3
386	1	1	24	28	58	-7.36	18	8	10
387	0	0		29	57	-0.86	5	2	3
388	0	0		39	63	-0.86	20	10	10
389	1	1	336	37	63	-1.59	11	6	5
390	0	0		34	53	-4.06	7	2	5
391	1	0		44	60		17	5	12
392	0	0		51	84		18	11	7
393	0	0		42	60		7	3	4
394	0	0		23	57		15	8	7
395	0	0		36	63	-4.16	12	5	7
396	0	0		25	45	-8.18	19	8	11
397	1	0		45	75	-6.88	20	10	10
398	1	0		42	58	-2.68	15	11	4
399	0	0		36	71	-2.1	13	5	8
400	0	0		40	47	-4.07	10	6	4
401	0	0		60	76	1.06	20	10	10
402	1	1	1080	72	88	1.4	17	10	7
403	0	0		27	45	-3.7	20	10	10
404	1	1	120	33	54	-5.56	16	10	6
405	1	1	288	38	45	-2.51	17	9	8
406	0	0		38	68		10	6	4
407	0	0		37	57		13	6	7
408	0	0		42	57		17	9	8
409	0	0		40	56	-4.19	19	9	10
410	1	1	216	61	77	-1.19	16	9	7
411	0	0		54	63	-3.13	23	13	10
412	0	0		44	70	-1.85	20	10	10
413	0	0		37	67		6	3	3
414	0	0		45	124	-2.56	6	3	3
415	0	0		46	63	-1.7	16	11	5
416	0	0		36	43	-4.81	21	9	12
417	0	0		48	54	-2.42	21	12	9
418	1	1	576	34	51	-5.04	19	9	10
419	1	1	48	47	67	-0.83	20	10	10
420	1	1	120	51	66	-0.71	22	12	10
421	0	0		50	57	0.76	18	8	10
422	0	0		50	83		21	11	10
423	1	1	168	42	61	-1.78	11	6	5
424	0	0		37	66	-0.29	21	11	10
425	0	0		34	54		5	3	2
426	1	1	48	32	44	-4.52	25	12	13
427	0	0		56	67	-1.62	27	12	15
428	1	1	144	34	50	-5.22	15	8	7
429	0	0		57	73	-1.29	18	8	10
430	1	1	48	29	46	-6.58	7	5	2
431	0	0		58	76	5.06	10	6	4
432	0	0		26	50	-0.72	24	17	7
433	0	0		38	62	-0.96	20	12	8
434	0	0		44	74	-6.38	14	9	5
435	1	1	192		55	-3.81	19	10	9
436	0	0		42	78	-0.79	21	9	12
437	0	0		42	62	-3.14	13	12	1
438	1	1	96	31	49	-2.02	20	10	10
439	0	0		28	51	0.21	9	4	5
440	0	0		50	83	1.81	12	4	8
441	0	0		27	45	-3.4	11	5	6
442	0	0		59	63	-2.47	13	6	7
443	0	0		54	77	-0.94	15	12	3
444	1	1	120	28	56	-1.83	20	10	10
445	1	1	72	49	79	-1.55	15	5	10
446	0	0		61	75	0.31	13	7	6
447	1	1	264	42	81	2.68	9	8	1
448	0	0		36	61	-1.02	14	10	4
449	1	1	72	40	65	-3.32	7	4	3
450	1	1	264	29	41	-6.35	23	13	10
451	0	0			79	0.68	16	7	9
452	0	0		30	49	-6.38	23	15	8
453	1	1	48	31	50	1.92	26	15	11
454	0	0		40	56	-4.08	19	9	10
455	0	0		45	83	-4.73	19	9	10
456	0	0		27	54	-2.61	20	11	9
457	0	0		24	40	-4.7	17	8	9
458	0	0		47	48	-1.58	16	8	8
459	0	0		29	61	-4.95	19	12	7
460	0	0		30	47	-4.53	18	11	7
461	0	0		35	49	-3.53	16	11	5
462	0	0		21	42	-5.17	16	10	6
463	0	0		42	72	-7.18	20	7	13
464	1	1	24	42	105	-2.02	10	6	4
465	0	0		34	51	-2.6	10	6	4
466	0	0		47	59	-2.48	17	11	6
467	0	0		35	49	2.74	17	11	6
468	1	0		40	57	0.17	18	10	8
469	0	0		38	89	-0.15	20	11	9
470	0	0		58	64	-1.72	18	10	8
471	0	0		42	58	-3.88	25	15	10
472	1	0		41	76	2.39	21	11	10
473	0	0		40	50	-1.81	7	2	5
474	0	0		35	47	-3.9	15	10	5
475	1	0		36	72	-0.9	10	6	4
476	0	0		35	55	-1.76	17	10	7
477	0	0		43	46	-0.25	9	5	4
478	0	0		35	52	-2.63	13	5	8
479	0	0		33	77		7	3	4
480	0	0		36	58	0.37	11	8	3
481	1	0		36	71	-0.15	12	6	6
482	0	0		32	63	-6.86	6	3	3
483	1	1	48	59	49	-2.55	14	11	3
484	0	0		35	68		9	6	3
485	0	0		37	42	-7.79	16	8	8
486	0	0		43	63	-0.02	11	10	1
487	0	0		42	54	-7.51	10	4	6
